# Supplementary material for: Adolescent and young adult periodontitis: modifiable inflammatory pathways and risk stratification
Source: Front Med (Lausanne). 2026 Jul 8;13:1870444. doi: 10.3389/fmed.2026.1870444 (PMC13390062; doi:10.3389/fmed.2026.1870444)
Supplement: Supplementary file 1 [file Table_1.xls]

## Sheet: LineA  PubmedMedline
PubMed/MEDLINE
Tobacco & E-Cigarettes	Obesity & Metabolic Health	Diet & Behaviors	Plaque-Retentive & Iatrogenic Factors
( "Gingivitis"[Mesh] OR "Dental Plaque"[Mesh] OR "Dental Calculus"[Mesh] OR "Oral Hygiene"[Mesh] OR gingivitis[tiab] OR "gingival inflammation"[tiab] OR "gingival bleeding"[tiab] OR "bleeding on probing"[tiab] OR BOP[tiab] OR "bleeding upon probing"[tiab] OR "gingival index"[tiab] OR "papillary bleeding index"[tiab] OR "plaque index"[tiab] OR plaque[tiab] OR calculus[tiab] OR tartar[tiab] OR "ora…	( "Gingivitis"[Mesh] OR "Dental Plaque"[Mesh] OR "Dental Calculus"[Mesh] OR "Oral Hygiene"[Mesh] OR gingivitis[tiab] OR "gingival inflammation"[tiab] OR "gingival bleeding"[tiab] OR "bleeding on probing"[tiab] OR BOP[tiab] OR "bleeding upon probing"[tiab] OR "gingival index"[tiab] OR "papillary bleeding index"[tiab] OR "plaque index"[tiab] OR plaque[tiab] OR calculus[tiab] OR tartar[tiab] OR "ora…	( "Gingivitis"[Mesh] OR "Dental Plaque"[Mesh] OR "Dental Calculus"[Mesh] OR "Oral Hygiene"[Mesh] OR gingivitis[tiab] OR "gingival inflammation"[tiab] OR "gingival bleeding"[tiab] OR "bleeding on probing"[tiab] OR BOP[tiab] OR "bleeding upon probing"[tiab] OR "gingival index"[tiab] OR "papillary bleeding index"[tiab] OR "plaque index"[tiab] OR plaque[tiab] OR calculus[tiab] OR tartar[tiab] OR "ora…	( "Gingivitis"[Mesh] OR "Dental Plaque"[Mesh] OR "Dental Calculus"[Mesh] OR "Oral Hygiene"[Mesh] OR gingivitis[tiab] OR "gingival inflammation"[tiab] OR "gingival bleeding"[tiab] OR "bleeding on probing"[tiab] OR BOP[tiab] OR "bleeding upon probing"[tiab] OR "gingival index"[tiab] OR "papillary bleeding index"[tiab] OR "plaque index"[tiab] OR plaque[tiab] OR calculus[tiab] OR tartar[tiab] OR "ora…

## Sheet: LineA  Web of Science
Web of Science
Tobacco & E-Cigarettes	Obesity & Metabolic Health	Diet & Behaviors	Plaque-Retentive & Iatrogenic Factors
TS=( gingivitis OR "gingival inflammation" OR "gingival bleeding" OR ("bleeding" NEAR/3 probing) OR BOP OR ("bleeding" NEAR/3 "upon probing") OR "gingival index" OR "papillary bleeding index" OR "plaque index" OR plaque OR calculus OR tartar OR "oral hygiene index" OR OHI OR "OHI-S" OR "simplified oral hygiene index" OR "community periodontal index" OR CPI OR CPITN ) AND TS=(adolescen* OR teen* O…	TS=( gingivitis OR "gingival inflammation" OR "gingival bleeding" OR ("bleeding" NEAR/3 probing) OR BOP OR ("bleeding" NEAR/3 "upon probing") OR "gingival index" OR "papillary bleeding index" OR "plaque index" OR plaque OR calculus OR tartar OR "oral hygiene index" OR OHI OR "OHI-S" OR "simplified oral hygiene index" OR "community periodontal index" OR CPI OR CPITN ) AND TS=(adolescen* OR teen* O…	TS=( gingivitis OR "gingival inflammation" OR "gingival bleeding" OR ("bleeding" NEAR/3 probing) OR BOP OR ("bleeding" NEAR/3 "upon probing") OR "gingival index" OR "papillary bleeding index" OR "plaque index" OR plaque OR calculus OR tartar OR "oral hygiene index" OR OHI OR "OHI-S" OR "simplified oral hygiene index" OR "community periodontal index" OR CPI OR CPITN ) AND TS=(adolescen* OR teen* O…	TS=( gingivitis OR "gingival inflammation" OR "gingival bleeding" OR ("bleeding" NEAR/3 probing) OR BOP OR ("bleeding" NEAR/3 "upon probing") OR "gingival index" OR "papillary bleeding index" OR "plaque index" OR "oral hygiene index" OR OHI OR "OHI-S" OR "simplified oral hygiene index" OR "community periodontal index" OR CPI OR CPITN ) AND TS=(adolescen* OR teen* OR youth OR "young adult*" OR AYA…

## Sheet: LineB  PubmedMedline
PubMed/MEDLINE
Tobacco & E-Cigarettes	Obesity & Metabolic Health	Diet & Behaviors	Plaque-Retentive & Iatrogenic Factors
( "Periodontitis"[Mesh] OR "Periodontal Diseases"[Mesh] OR "Periodontal Attachment Loss"[Mesh] OR "Periodontal Pocket"[Mesh] OR "Alveolar Bone Loss"[Mesh] OR periodontitis[tiab] OR "periodontal disease*"[tiab] OR "clinical attachment loss"[tiab] OR CAL[tiab] OR "attachment loss"[tiab] OR "periodontal attachment loss"[tiab] OR "probing depth"[tiab] OR PPD[tiab] OR "probing pocket depth"[tiab] OR "…	( "Periodontitis"[Mesh] OR "Periodontal Diseases"[Mesh] OR "Periodontal Attachment Loss"[Mesh] OR "Periodontal Pocket"[Mesh] OR "Alveolar Bone Loss"[Mesh] OR periodontitis[tiab] OR "periodontal disease*"[tiab] OR "clinical attachment loss"[tiab] OR CAL[tiab] OR "attachment loss"[tiab] OR "periodontal attachment loss"[tiab] OR "probing depth"[tiab] OR PPD[tiab] OR "probing pocket depth"[tiab] OR "…	( "Periodontitis"[Mesh] OR "Periodontal Diseases"[Mesh] OR "Periodontal Attachment Loss"[Mesh] OR "Periodontal Pocket"[Mesh] OR "Alveolar Bone Loss"[Mesh] OR periodontitis[tiab] OR "periodontal disease*"[tiab] OR "clinical attachment loss"[tiab] OR CAL[tiab] OR "attachment loss"[tiab] OR "periodontal attachment loss"[tiab] OR "probing depth"[tiab] OR PPD[tiab] OR "probing pocket depth"[tiab] OR "…	( "Periodontitis"[Mesh] OR "Periodontal Diseases"[Mesh] OR "Periodontal Attachment Loss"[Mesh] OR "Periodontal Pocket"[Mesh] OR "Alveolar Bone Loss"[Mesh] OR periodontitis[tiab] OR "periodontal disease*"[tiab] OR "clinical attachment loss"[tiab] OR CAL[tiab] OR "attachment loss"[tiab] OR "periodontal attachment loss"[tiab] OR "probing depth"[tiab] OR PPD[tiab] OR "probing pocket depth"[tiab] OR "…

## Sheet: LineB  Web of Science
Web of Science
Tobacco & E-Cigarettes	Obesity & Metabolic Health	Diet & Behaviors	Plaque-Retentive & Iatrogenic Factors
TS=( periodontitis OR "periodontal disease*" OR "clinical attachment loss" OR CAL OR "attachment loss" OR "periodontal attachment loss" OR "probing depth" OR PPD OR "probing pocket depth" OR "periodontal pocket*" OR ("radiographic" NEAR/3 "bone loss") OR RBL OR ("alveolar" NEAR/2 "bone loss") OR ("periodontal" NEAR/2 "bone loss") ) AND TS=(adolescen* OR teen* OR youth OR "young adult*" OR AYA) AN…	TS=( periodontitis OR "periodontal disease*" OR "clinical attachment loss" OR CAL OR "attachment loss" OR "periodontal attachment loss" OR "probing depth" OR PPD OR "probing pocket depth" OR "periodontal pocket*" OR ("radiographic" NEAR/3 "bone loss") OR RBL OR ("alveolar" NEAR/2 "bone loss") OR ("periodontal" NEAR/2 "bone loss") ) AND TS=(adolescen* OR teen* OR youth OR "young adult*" OR AYA) AN…	TS=( periodontitis OR "periodontal disease*" OR "clinical attachment loss" OR CAL OR "attachment loss" OR "periodontal attachment loss" OR "probing depth" OR PPD OR "probing pocket depth" OR "periodontal pocket*" OR ("radiographic" NEAR/3 "bone loss") OR RBL OR ("alveolar" NEAR/2 "bone loss") OR ("periodontal" NEAR/2 "bone loss") ) AND TS=(adolescen* OR teen* OR youth OR "young adult*" OR AYA) AN…	TS=( periodontitis OR "periodontal disease*" OR "clinical attachment loss" OR CAL OR "attachment loss" OR "periodontal attachment loss" OR "probing depth" OR PPD OR "probing pocket depth" OR "periodontal pocket*" OR ("radiographic" NEAR/3 "bone loss") OR RBL OR ("alveolar" NEAR/2 "bone loss") OR ("periodontal" NEAR/2 "bone loss") ) AND TS=(adolescen* OR teen* OR youth OR "young adult*" OR AYA) AN…
